# Supplementary material for: Prognostic Role of Minimal Disseminated Disease and NOTCH1/FBXW7 Mutational Status in Children with Lymphoblastic Lymphoma: The AIEOP Experience
Source: Diagnostics (Basel). 2021 Sep 1;11(9):1594. doi: 10.3390/diagnostics11091594 (PMC8468850; doi:10.3390/diagnostics11091594)
Supplement: Supplementary file 1 [file diagnostics-11-01594-s001.zip]

Archive with 1 entries (1 files):
- diagnostics-1349299-supplementary.pdf
